# Supplementary material for: Generational conservation of composition and diversity of field-acquired midgut microbiota in Anopheles gambiae (sensu lato) during colonization in the laboratory
Source: Parasit Vectors. 2019 Jan 11;12:27. doi: 10.1186/s13071-019-3287-0 (PMC6329181; doi:10.1186/s13071-019-3287-0)
Supplement: Supplementary file 1 — Table S1. ANCOM results. Table S2 Calculation of bacterial genera conservation in laboratory-colonized samples. (XLSX 17 kb) [file 13071_2019_3287_MOESM1_ESM.xlsx]

## Sheet: Table S1
Additional file 1: Table S1. ANCOM results.
Bacterial taxon	Reject null hypothesis	W
k_Bacteria;p_Actinobacteria;c_Actinobacteria;o_Micrococcales;f_Microbacteriaceae;g_Microbacterium	TRUE	22
k_Bacteria;p_Actinobacteria;c_Actinobacteria;o_Micrococcales;f_Micrococcaceae;g_Arthrobacter	TRUE	18
k_Bacteria;p_Proteobacteria;c_Alphaproteobacteria;o_Rhizobiales;f_Phyllobacteriaceae;g_Mesorhizobium	TRUE	24
k_Bacteria;p_Proteobacteria;c_Alphaproteobacteria;o_Sphingomonadales;f_Sphingomonadaceae;g_Sphingomonas	TRUE	22
k_Bacteria;p_Proteobacteria;c_Gammaproteobacteria;o_Alteromonadales;f_Idiomarinaceae;__	TRUE	22
k_Bacteria;p_Proteobacteria;c_Gammaproteobacteria;o_Enterobacteriales;f_Enterobacteriaceae;g_Thorsellia	TRUE	24
k_Bacteria;p_Proteobacteria;c_Gammaproteobacteria;o_Xanthomonadales;f_Xanthomonadaceae;g_Stenotrophomonas	TRUE	21
k_Bacteria;p_Proteobacteria;__;__;__;__	TRUE	22
k_Bacteria;p_Acidobacteria;c_Acidobacteria;o_Acidobacteriales;f_Acidobacteriaceae (Subgroup 1);g_Granulicella	FALSE	10
k_Bacteria;p_Actinobacteria;c_Acidimicrobiia;o_Acidimicrobiales;f_uncultured;g_uncultured bacterium	FALSE	12
k_Bacteria;p_Actinobacteria;c_Acidimicrobiia;o_Acidimicrobiales;f_uncultured;__	FALSE	13
k_Bacteria;p_Actinobacteria;c_Actinobacteria;o_Micrococcales;f_Micrococcaceae;__	FALSE	8
k_Bacteria;p_Actinobacteria;c_Actinobacteria;o_Propionibacteriales;f_Propionibacteriaceae;g_Propionibacterium	FALSE	12
k_Bacteria;p_Actinobacteria;c_Actinobacteria;__;__;__	FALSE	8
k_Bacteria;p_Chloroflexi;c_Ktedonobacteria;o_B12-WMSP1;f_uncultured bacterium;g_uncultured bacterium	FALSE	7
k_Bacteria;p_Cyanobacteria;c_Chloroplast;__;__;__	FALSE	9
k_Bacteria;p_Deinococcus-Thermus;c_Deinococci;o_Thermales;f_Thermaceae;g_Meiothermus	FALSE	7
k_Bacteria;p_Planctomycetes;c_Planctomycetacia;o_Planctomycetales;f_Planctomycetaceae;g_Isosphaera	FALSE	9
k_Bacteria;p_Proteobacteria;c_Alphaproteobacteria;o_Rhodospirillales;f_Acetobacteraceae;g_Acetobacter	FALSE	11
k_Bacteria;p_Proteobacteria;c_Alphaproteobacteria;o_Rhodospirillales;f_Acetobacteraceae;g_uncultured	FALSE	11
k_Bacteria;p_Proteobacteria;c_Betaproteobacteria;o_Burkholderiales;f_Burkholderiaceae;g_Burkholderia-Paraburkholderia	FALSE	7
k_Bacteria;p_Proteobacteria;c_Betaproteobacteria;o_Burkholderiales;f_Comamonadaceae;__	FALSE	9
k_Bacteria;p_Proteobacteria;c_Betaproteobacteria;o_Burkholderiales;f_Oxalobacteraceae;g_Paucimonas	FALSE	7
k_Bacteria;p_Proteobacteria;c_Gammaproteobacteria;o_Pseudomonadales;f_Moraxellaceae;g_Acinetobacter	FALSE	11
k_Bacteria;p_Proteobacteria;c_Gammaproteobacteria;o_Pseudomonadales;f_Pseudomonadaceae;g_Pseudomonas	FALSE	9

## Sheet: Table S2
Additional file 1: Table S2. Calculation of bacterial genera conservation in laboratory-colonized samples.
Bacteral taxon	Baseline	Baseline	Baseline	Baseline	Baseline	Baseline	Baseline	Baseline	Baseline	Baseline	Baseline	Baseline	Baseline	Baseline	Baseline	Baseline	Baseline	Field_F5	Field_F5	Field_F5	Field_F5	Field_F5	Field_F5	Field_F5	Field_F5	Field_F5	Field_F5	Field_F5	Field_F5	Field_F10	Field_F10	Field_F10	Field_F10	Field_F10	Field_F10	Field_F10	Field_F10	Field_F10	Field_F10	Field_F10	Field_F10	Lab_F5	Lab_F5	Lab_F5	Lab_F5	Lab_F10	Lab_F10	Lab_F10	Lab_F10
k_Bacteria;p_Acidobacteria;c_Acidobacteria;o_Acidobacteriales;f_Acidobacteriaceae (Subgroup 1);g_Granulicella	0	0	0	0	0	0	0	0	0	0	0	0	0	5	0	0	0	16	0	0	0	0	0	0	0	0	0	0	0	0	0	0	0	0	0	0	0	0	0	0	0	0	0	0	0	0	0	0	0
k_Bacteria;p_Actinobacteria;c_Acidimicrobiia;o_Acidimicrobiales;f_uncultured;g_uncultured bacterium	0	0	30	0	0	32	0	0	40	0	0	11	18	0	0	0	0	49	20	38	44	0	31	45	0	44	35	52	76	0	0	0	0	27	0	0	0	0	29	0	0	0	0	0	0	0	18	0	0
k_Bacteria;p_Actinobacteria;c_Acidimicrobiia;o_Acidimicrobiales;f_uncultured;__	0	17	30	23	24	78	72	36	92	0	46	0	16	45	0	0	47	101	88	90	100	41	22	127	29	0	91	97	91	0	61	0	0	32	0	0	19	0	0	40	40	0	0	0	0	0	0	0	0
k_Bacteria;p_Actinobacteria;c_Actinobacteria;o_Micrococcales;f_Microbacteriaceae;g_Microbacterium	0	0	0	0	0	0	0	0	0	0	0	0	0	0	0	0	0	0	0	0	0	0	0	0	0	0	0	0	0	0	0	0	0	0	0	0	0	0	0	0	0	18	76	71	29	0	0	0	0
k_Bacteria;p_Actinobacteria;c_Actinobacteria;o_Micrococcales;f_Micrococcaceae;g_Arthrobacter	0	0	46	0	0	0	0	70	66	0	0	0	0	0	16	47	47	139	72	88	98	0	46	116	59	29	104	49	132	0	0	0	0	28	39	0	0	0	0	0	0	0	0	0	0	0	0	0	0
k_Bacteria;p_Actinobacteria;c_Actinobacteria;o_Micrococcales;f_Micrococcaceae;__	0	0	0	0	0	0	0	0	40	0	0	0	0	0	0	0	0	0	0	33	0	0	0	24	0	0	57	28	26	0	0	0	0	0	0	0	0	0	0	0	0	0	0	0	0	0	0	0	0
k_Bacteria;p_Actinobacteria;c_Actinobacteria;o_Propionibacteriales;f_Propionibacteriaceae;g_Propionibacterium	38	13	16	28	11	24	47	30	51	19	185	19	23	48	8	186	15	28	32	57	5	17	34	105	12	44	27	40	32	0	56	64	0	21	16	18	17	0	47	63	41	6	0	0	0	12	42	31	0
k_Bacteria;p_Actinobacteria;c_Actinobacteria;__;__;__	0	0	0	0	0	0	0	0	0	0	0	0	0	22	0	208	0	0	37	0	0	0	0	0	0	46	0	0	0	0	0	0	0	0	0	0	0	0	0	0	0	16	0	0	0	0	17	0	0
k_Bacteria;p_Chloroflexi;c_Ktedonobacteria;o_B12-WMSP1;f_uncultured bacterium;g_uncultured bacterium	0	0	0	0	0	12	9	0	0	0	0	0	0	10	0	0	0	0	0	9	15	0	0	18	0	0	24	0	35	0	0	0	0	0	0	0	0	0	0	0	0	0	0	0	0	0	0	0	0
k_Bacteria;p_Cyanobacteria;c_Chloroplast;__;__;__	0	0	0	10	0	0	0	0	0	0	0	0	0	0	0	0	0	0	0	0	0	0	0	0	0	0	0	0	0	0	0	212	0	0	0	0	0	0	0	0	0	0	0	0	14	0	0	0	0
k_Bacteria;p_Deinococcus-Thermus;c_Deinococci;o_Thermales;f_Thermaceae;g_Meiothermus	0	0	5	6	0	0	0	0	0	0	0	0	10	0	0	56	0	0	0	110	14	0	0	12	21	0	0	0	0	0	0	0	0	0	0	0	0	0	0	0	0	0	0	0	0	0	0	0	0
k_Bacteria;p_Planctomycetes;c_Planctomycetacia;o_Planctomycetales;f_Planctomycetaceae;g_Isosphaera	0	0	10	0	0	0	0	0	0	0	0	0	0	0	0	0	6	13	0	0	0	5	0	0	11	0	0	0	0	0	0	0	0	0	0	0	0	0	0	0	0	0	0	0	0	0	0	0	0
k_Bacteria;p_Proteobacteria;c_Alphaproteobacteria;o_Rhizobiales;f_Phyllobacteriaceae;g_Mesorhizobium	0	0	0	0	6	0	0	0	19	6	0	0	0	0	0	0	0	35	44	69	31	67	43	251	4594	15	13	11	0	11	23	35	0	0	0	0	0	0	0	0	0	954	1816	1312	886	0	0	0	0
k_Bacteria;p_Proteobacteria;c_Alphaproteobacteria;o_Rhodospirillales;f_Acetobacteraceae;g_Acetobacter	70	1115	137	106	12	35	21	168	91	181	1576	24	25	26	10	214	0	14	0	18	0	0	7	44	3	44	29	18	105	0	10	0	7	83	0	23	16	0	28	40	46	0	0	0	0	5	50	13	0
k_Bacteria;p_Proteobacteria;c_Alphaproteobacteria;o_Rhodospirillales;f_Acetobacteraceae;g_uncultured	0	0	0	5	0	0	0	0	0	0	0	0	0	4	0	0	0	0	0	0	0	0	0	0	0	10	0	0	0	0	0	0	0	0	0	0	0	0	0	0	0	0	0	0	0	0	0	0	0
k_Bacteria;p_Proteobacteria;c_Alphaproteobacteria;o_Sphingomonadales;f_Sphingomonadaceae;g_Sphingomonas	0	0	0	0	0	0	0	0	0	0	0	0	0	0	0	0	0	0	0	0	0	0	0	0	0	0	0	0	0	0	0	3	0	0	0	0	0	0	0	0	0	12	51	56	28	0	0	0	0
k_Bacteria;p_Proteobacteria;c_Betaproteobacteria;o_Burkholderiales;f_Burkholderiaceae;g_Burkholderia-Paraburkholderia	0	0	0	0	0	53	0	4	0	0	0	0	0	9	0	32	0	16	4	0	0	0	0	0	12	15	17	9	0	0	0	0	0	0	0	0	0	0	0	0	0	0	0	0	0	0	0	0	0
k_Bacteria;p_Proteobacteria;c_Betaproteobacteria;o_Burkholderiales;f_Comamonadaceae;__	27	0	0	198	0	0	0	0	0	0	68	0	0	0	0	0	0	0	0	0	0	0	0	0	0	0	0	0	0	0	0	0	0	0	0	0	0	0	0	0	0	0	0	0	0	0	0	0	0
k_Bacteria;p_Proteobacteria;c_Betaproteobacteria;o_Burkholderiales;f_Oxalobacteraceae;g_Paucimonas	0	0	18	11	17	14	8	6	24	0	0	19	11	13	0	17	12	22	39	0	11	6	8	38	5	0	17	12	13	0	0	0	0	0	0	0	0	0	17	0	0	0	0	0	0	0	9	6	0
k_Bacteria;p_Proteobacteria;c_Gammaproteobacteria;o_Alteromonadales;f_Idiomarinaceae;__	0	0	0	0	0	0	0	0	0	0	0	0	0	0	0	0	0	0	0	0	0	0	0	0	0	0	0	0	0	0	0	0	0	0	0	0	0	0	0	0	11	0	0	0	0	10	0	0	74
k_Bacteria;p_Proteobacteria;c_Gammaproteobacteria;o_Enterobacteriales;f_Enterobacteriaceae;g_Thorsellia	0	0	0	0	0	0	0	0	0	0	0	0	0	0	0	33	0	19	34	22	26	1549	9	42	63	0	0	0	0	280	21	956	1470	114	7467	23	923	286	1173	514	130	1412	140	412	2487	499	34	13	296
k_Bacteria;p_Proteobacteria;c_Gammaproteobacteria;o_Pseudomonadales;f_Moraxellaceae;g_Acinetobacter	0	0	0	0	0	0	0	0	0	0	0	0	0	0	0	0	0	0	0	10	0	0	0	0	0	0	8	15	0	0	0	0	0	0	0	0	0	0	0	0	0	0	0	0	0	0	0	0	0
k_Bacteria;p_Proteobacteria;c_Gammaproteobacteria;o_Pseudomonadales;f_Pseudomonadaceae;g_Pseudomonas	22	0	12	0	0	0	0	16	0	0	0	0	18	0	0	0	0	0	15	0	0	0	0	0	7	0	0	0	0	0	0	0	0	0	0	0	0	0	0	0	0	0	0	0	0	0	0	0	0
k_Bacteria;p_Proteobacteria;c_Gammaproteobacteria;o_Xanthomonadales;f_Xanthomonadaceae;g_Stenotrophomonas	0	0	0	0	0	71	32	6	72	0	0	0	0	0	0	0	0	75	16	93	30	0	33	117	19	10	91	101	152	0	0	0	0	0	0	0	0	0	0	0	0	0	0	0	0	0	0	0	0
k_Bacteria;p_Proteobacteria;__;__;__;__	0	0	0	0	0	0	0	0	0	0	0	0	0	0	0	0	0	0	0	0	0	131	0	0	0	0	0	0	0	27	0	62	0	0	0	0	0	0	0	0	0	74	52	84	167	0	0	0	0

[truncated: 5 more columns]
