# Supplementary material for: Generational conservation of composition and diversity of field-acquired midgut microbiota in Anopheles gambiae (sensu lato) during colonization in the laboratory
Source: Parasit Vectors. 2019 Jan 11;12:27. doi: 10.1186/s13071-019-3287-0 (PMC6329181; doi:10.1186/s13071-019-3287-0)
Supplement: Supplementary file 2 — Table S3. Simplicial linear regression summary. Table S4. Regression coefficients and P-values. (XLSX 15 kb) [file 13071_2019_3287_MOESM2_ESM.xlsx]

## Sheet: Table S3
Additional file 2: Table S3. Simplicial linear regression summary.
No. Observations	52
Model:	OLS
Rsquared:	0.4583
	mse	Rsquared	R2diff
Intercept	74.6636	0.2539	0.2045
Generation[T.Field_F10]	67.148	0.329	0.1294
Generation[T.Field_F5]	64.6312	0.3541	0.1042
Generation[T.Lab_F10]	58.9722	0.4107	0.0477
Generation[T.Lab_F5]	76.8048	0.2325	0.2259
	model_mse	Rsquared	pred_mse
fold_0	43.7788	0.4917	10.5336
fold_1	45.7029	0.4697	7.7266
fold_2	48.5729	0.382	5.8856
fold_3	47.3784	0.4506	5.8747
fold_4	47.1104	0.4676	5.9673
fold_5	46.4243	0.4745	6.8767
fold_6	46.6084	0.4786	6.6974
fold_7	46.1731	0.4783	7.5754
fold_8	49.0989	0.4588	4.1785
fold_9	49.5488	0.4538	6.609

## Sheet: Table S4
Additional file 2: Table S4. Regression coefficients and P-values.
Balances	Intercept	coefficient p-value	FDR corrected coefficient p-values	Generation[T.Field_F10]	coefficient p-value	FDR corrected coefficient p-values	Generation[T.Field_F5]	coefficient p-value	FDR corrected coefficient p-values	Generation[T.Lab_F10]	coefficient p-value	FDR corrected coefficient p-values	Generation[T.Lab_F5]	coefficient p-value	FDR corrected coefficient p-values
y0	-1.56799	3.65806e-05	6.09677e-05	3.68366	3.6521e-08	9.13026e-08	1.22316	0.0346928	0.0346928	2.50443	0.00467609	0.00584512	11.4935	4.18284e-18	2.09142e-17
y1	-0.134532	0.721858	0.902322	0.0619136	0.92004	0.92004	-3.87906	8.04876e-08	4.02438e-07	1.0545	0.257547	0.643867	0.408535	0.659099	0.902322
y2	-0.0561327	0.84769	0.84769	-4.85405	1.21271e-13	6.06354e-13	-1.29212	0.00901403	0.0150234	-3.99176	9.95703e-07	2.48926e-06	-1.5705	0.0322272	0.0402839
y3	-1.54206	1.02216e-05	5.11082e-05	0.379019	0.461668	0.461668	0.410601	0.425424	0.461668	1.67646	0.0335581	0.0829504	1.54206	0.0497702	0.0829504
y4	-2.97705	3.38812e-10	1.69406e-09	1.16362	0.0654614	0.0818268	1.53788	0.0162262	0.0270437	1.40063	0.136885	0.136885	3.1158	0.00151131	0.00377827
y5	-0.393382	0.107895	0.179825	-0.060747	0.877529	0.877529	-2.73436	8.07264e-09	4.03632e-08	0.393382	0.506801	0.633502	-2.36755	0.000201166	0.000502916
y6	-0.721094	0.0172368	0.086184	0.320627	0.504944	0.504944	-0.747162	0.124045	0.310113	0.885693	0.222054	0.370089	0.721094	0.318876	0.398595
y7	2.02332	1.18039e-08	5.90197e-08	-0.943481	0.0557457	0.0929094	0.526979	0.278948	0.348685	-0.572838	0.431345	0.431345	-1.65144	0.0265946	0.0664865
y8	-1.47602e-16	1	1	-0.46147	0.111333	0.278332	-0.332233	0.248647	0.414411	1.06898e-17	1	1	-0.69567	0.109601	0.278332
y9	0.477599	0.0242366	0.0605916	-0.19704	0.55937	0.699213	1.52839	3.54232e-05	0.000177116	-0.109544	0.828442	0.828442	-0.477599	0.346893	0.578155
y10	-0.0771737	0.749516	0.749516	-0.319645	0.419397	0.698995	0.444871	0.262612	0.698995	0.275028	0.642478	0.749516	-0.56112	0.345277	0.698995
y11	2.02922	5.54814e-11	2.77407e-10	-0.586107	0.143975	0.239959	-0.142537	0.719505	0.719505	-0.635465	0.288341	0.360427	-2.14013	0.000716604	0.00179151
y12	-5.02154e-17	1	1	0.0816882	0.113176	0.28294	3.85166e-17	1	1	7.88503e-17	1	1	-0.183771	0.0193558	0.096779
y13	0.125577	0.447405	0.755838	-0.125577	0.641122	0.755838	-0.281542	0.298196	0.755838	-0.125577	0.755838	0.755838	-0.125577	0.755838	0.755838
y14	-0.0729688	0.723851	0.885248	-0.323801	0.339008	0.629952	0.40199	0.23643	0.629952	-0.447539	0.377971	0.629952	0.0729688	0.885248	0.885248
y15	-0.237756	0.296286	0.592338	0.265428	0.47387	0.592338	-0.510001	0.171836	0.592338	0.462101	0.406269	0.592338	0.237756	0.668339	0.668339
y16	0.103226	0.572429	0.715536	-0.103226	0.729319	0.729319	0.337856	0.260282	0.433804	-0.614177	0.173802	0.433804	-0.604073	0.180854	0.433804
y17	-1.10781	1.41759e-05	7.08794e-05	-0.592419	0.120017	0.300013	0.298355	0.429279	0.536598	0.12787	0.820793	0.820793	0.763821	0.180008	0.300013
y18	-0.419328	0.0525921	0.13148	0.45128	0.196494	0.245618	0.732648	0.0386335	0.13148	0.678379	0.195548	0.245618	0.419328	0.421152	0.421152
y19	-0.420486	0.0298818	0.149409	0.458293	0.141759	0.236265	0.348284	0.2619	0.327375	0.727	0.120716	0.236265	0.420486	0.365418	0.365418
y20	0.126657	0.355029	0.443786	-0.311871	0.165517	0.413793	0.236975	0.289962	0.443786	-1.62826	1.1269e-05	5.63451e-05	-0.126657	0.70469	0.70469
y21	-0.0872766	0.540396	0.80232	0.0872766	0.707389	0.80232	-0.108742	0.640146	0.80232	0.0872766	0.80232	0.80232	0.0872766	0.80232	0.80232
y22	0.142575	0.272101	0.652186	-0.142575	0.499553	0.652186	-0.465918	0.0309378	0.154689	-0.142575	0.652186	0.652186	-0.142575	0.652186	0.652186
y23	-0.00644604	0.950168	0.979645	0.00644604	0.969471	0.979645	-0.0192053	0.909223	0.979645	0.00644604	0.979645	0.979645	0.00644604	0.979645	0.979645
