# Supplementary material for: Generational conservation of composition and diversity of field-acquired midgut microbiota in Anopheles gambiae (sensu lato) during colonization in the laboratory
Source: Parasit Vectors. 2019 Jan 11;12:27. doi: 10.1186/s13071-019-3287-0 (PMC6329181; doi:10.1186/s13071-019-3287-0)
Supplement: Supplementary file 3 — Table S5. Details of 55 samples submitted for metagenomic sequencing. (XLSX 9 kb) [file 13071_2019_3287_MOESM3_ESM.xlsx]

## Sheet: Table S5
Additional file 3: Table S5. Details of 55 samples submitted for metagenomic sequencing.
Experimental group	Treatment description	Total number of treatment replicates	Total number of samples
F0	Baseline	5	20
Field_F5	F5 bred in field water	3	12
Lab_F5	F5 bred in dechlorinated water	1	4
Field_F10	F10 bred in field water	3	12
Lab_F10	F10 bred in dechlorinated water	1	4
Sham	Sham	3	3
Total			55
